# Supplementary material for: Co-Creating Organisational Health Literacy: Formative Evaluation and Feasibility Testing of OHL-Act
Source: Int J Environ Res Public Health. 2026 Mar 18;23(3):391. doi: 10.3390/ijerph23030391 (PMC13027036; doi:10.3390/ijerph23030391)
Supplement: Supplementary file 1 [file ijerph-23-00391-s001.zip]

Archive with 1 entries (1 files):
- ijerph-4087194-Supplementary Materials.pdf
